# Supplementary material for: Correlation Between Improved Mating Efficiency and Weakened Scaffold-Kinase Interaction in the Mating Pheromone Response Pathway Revealed by Interspecies Complementation
Source: Front Microbiol. 2022 Apr 14;13:865829. doi: 10.3389/fmicb.2022.865829 (PMC9048679; doi:10.3389/fmicb.2022.865829)
Supplement: Supplementary Table 1 — Plasmids used in this study. [file Table_1.xlsx]

## Sheet: Sheet1
Name	Essential features	Backbone	application
LHZ296	pKD1, KmURA3,Cas9, gRNA	pMD18-T (Takara, D101A)	CRISPR vector
LHZ301	pKD1, KmURA3,Cas9, gRNA*2	LHZ296	CRISPR vector
LHZ531	ARS1, KmURA3,Cas9, gRNA	LHZ296	CRISPR vector
LHZ328	gRNA-STF21F/STF21R, gRNA-STF22F/STF22R	LHZ301	CRISPR plasmid for the deletion of KmHMRa
LHZ329	KmHMRa upstream sequence-KmHMRa downstream sequence	PMD18-T	Providing donor sequence for the deletion of KmHMRa
LHZ330	gRNA-STF25F/STF25R, gRNA-STF26F/STF26R	LHZ301	CRISPR plasmid for the deletion of KmHMLa
LHZ331	KmHMLa upstream sequence-KmHMLa downstream sequence	PMD18-T	Providing donor sequence for the deletion of KmHMLa
LHZ326	gRNA-STF20F/STF20R,gRNA-STF15F/STF15R	LHZ301	CRISPR plasmid for Km mating type switching from MATa to MATa
LHZ538	gRNA-STF39F/STF39R	LHZ296	CRISPR plasmid for the deletion of KmTRP1
LHZ539	KmTRP1 upstream sequence-KmTRP1 downstream sequence	PMD18-T	Providing donor sequence for the deletion of KmTRP1
LHZ540	gRNA-STF43F/STF43R	LHZ296	CRISPR plasmid for the deletion of KmHIS3
LHZ541	KmHIS3 upstream sequence-KmHIS3 downstream sequence	PMD18-T	Providing donor sequence for the deletion of KmHIS3
LHZ542	gRNA-STF52F/STF52R, gRNA-STF53F/STF53R	LHZ301	CRISPR plasmid for the editing of KmSTE11
LHZ543	KmSTE11 upstream sequence-KmSTE11 downstream sequence	PMD18-T	Providing donor sequence for the deletion of KmSTE11
LHZ544	KmSTE11 upstream sequence-KlSTE11 CDS-KmSTE11 downstream sequence	LHZ543	Providing donor sequence for the replacement of KmSTE11
LHZ545	KmSTE11 upstream sequence-ScSTE11 CDS-KmSTE11 downstream sequence	LHZ543	Providing donor sequence for the replacement of KmSTE11
LHZ546	gRNA-STF57F/STF57R	LHZ531	CRISPR plasmid for the editing of KmSTE7
LHZ547	KmSTE7 upstream sequence-KmSTE7 downstream sequence	PMD18-T	Providing donor sequence for the deletion of KmSTE7
LHZ548	KmSTE7 upstream sequence-KlSTE7 CDS-KmSTE7 downstream sequence	LHZ547	Providing donor sequence for the replacement of KmSTE7
LHZ549	KmSTE7 upstream sequence-ScSTE7 CDS-KmSTE7 downstream sequence	LHZ547	Providing donor sequence for the replacement of KmSTE7
LHZ550	gRNA-STF62F/STF62R	LHZ531	CRISPR plasmid for the editing of KmFUS3
LHZ551	KmFUS3 upstream sequence-KmFUS3 downstream sequence	PMD18-T	Providing donor sequence for the deletion of KmFUS3
LHZ552	KmFUS3 upstream sequence-KlFUS3 CDS-KmFUS3 downstream sequence	LHZ551	Providing donor sequence for the replacement of KmFUS3
LHZ553	KmFUS3 upstream sequence-ScFUS3 CDS-KmFUS3 downstream sequence	LHZ551	Providing donor sequence for the replacement of KmFUS3
LHZ554	gRNA-STF67F/STF67R	LHZ531	CRISPR plasmid for the editing of KmSTE5
LHZ555	KmSTE5 upstream sequence-KmSTE5 downstream sequence	PMD18-T	Providing donor sequence for the deletion of KmSTE5
LHZ556	KmSTE5 upstream sequence-KlSTE5 CDS-KmSTE5 downstream sequence	LHZ555	Providing donor sequence for the replacement of KmSTE5
LHZ557	KmSTE5 upstream sequence-ScSTE5 CDS-KmSTE5 downstream sequence	LHZ555	Providing donor sequence for the replacement of KmSTE5
LHZ558	KmSTE5 upstream sequence-KlSTE5 CDS except its Ste7 binding domain-Ste7 binding domain of KmSTE5-KmSTE5 downstream sequence	LHZ555	Providing donor sequence for the partial replacement of KmSTE5
LHZ559	gRNA-STF408F/STF408R	LHZ531	CRISPR plasmid for the replacement of Ste7 binding domain of KmSTE5
LHZ560	KmSTE5 upstream sequence-KmSTE5 CDS except its Ste7 binding domain-Ste7 binding domain of KlSTE5-KmSTE5 downstream sequence	LHZ555	Providing donor sequence for the partial replacement of KmSTE5
LHZ561	gRNA-STF76F/STF76R	LHZ296	CRISPR plasmid for the deletion of KlURA3
LHZ562	KlURA3 upstream sequence-KlURA3 downstream sequence	PMD18-T	Providing donor sequence for the deletion of KlURA3
LHZ563	gRNA-STF85F/STF85R,gRNA-STF86F/STF86R	LHZ301	CRISPR plasmid for the deletion of KlHMRa
LHZ564	KlHMRa upstream sequence-KlHMRa downstream sequence	PMD18-T	Providing donor sequence for the deletion of KlHMRa
LHZ565	gRNA-STF90F/STF90R, gRNA-STF91F/STF91R	LHZ301	CRISPR plasmid for the deletion of KlHMLa
LHZ566	KlHMLa upstream sequence-KlHMLa downstream sequence	PMD18-T	Providing donor sequence for the deletion of KlHMLa
LHZ567	gRNA-STF96F/STF96R,gRNA-STF97F/STF97R	LHZ301	CRISPR plasmid for Kl mating type switching from MATa to MATa
LHZ568	gRNA-STF100F/STF100R	LHZ296	CRISPR plasmid for the deletion of KlTRP1
LHZ569	KlTRP1 upstream sequence-KlTRP1 downstream sequence	PMD18-T	Providing donor sequence for the deletion of KlTRP1
LHZ570	gRNA-STF104F/STF104R	LHZ296	CRISPR plasmid for the deletion of KlHIS3
LHZ571	KlHIS3 upstream sequence-KlHIS3 downstream sequence	PMD18-T	Providing donor sequence for the deletion of KlHIS3
LHZ572	gRNA-STF116F/STF116R	LHZ531	CRISPR plasmid for the editing of KlSTE11
LHZ573	KlSTE11 upstream sequence-KlSTE11 downstream sequence	PMD18-T	Providing donor sequence for the deletion of KlSTE11
LHZ574	KlSTE11 upstream sequence-KmSTE11 CDS-KlSTE11 downstream sequence	LHZ572	Providing donor sequence for the replacement of KlSTE11
LHZ575	KlSTE11 upstream sequence-ScSTE11 CDS-KlSTE11 downstream sequence	LHZ572	Providing donor sequence for the replacement of KlSTE11
LHZ576	gRNA-STF129F/STF129R	LHZ531	CRISPR plasmid for the editing of KlSTE7
LHZ577	KlSTE7 upstream sequence-KlSTE7 downstream sequence	PMD18-T	Providing donor sequence for the deletion of KlSTE7
LHZ578	KlSTE7 upstream sequence-KmSTE7 CDS-KlSTE7 downstream sequence	LHZ576	Providing donor sequence for the replacement of KlSTE7
LHZ579	KlSTE7 upstream sequence-ScSTE7 CDS-KlSTE7 downstream sequence	LHZ576	Providing donor sequence for the replacement of KlSTE7
LHZ580	gRNA-STF124F/STF124R	LHZ531	CRISPR plasmid for the editing of KlFUS3
LHZ581	KlFUS3 upstream sequence-KlFUS3 downstream sequence	PMD18-T	Providing donor sequence for the deletion of KlFUS3
LHZ582	KlFUS3 upstream sequence-KmFUS3 CDS-KlFUS3 downstream sequence	LHZ580	Providing donor sequence for the replacement of KlFUS3
LHZ583	KlFUS3 upstream sequence-ScFUS3 CDS-KlFUS3 downstream sequence	LHZ580	Providing donor sequence for the replacement of KlFUS3
LHZ584	gRNA-STF136F/STF136R	LHZ531	CRISPR plasmid for the editing of KlSTE5
LHZ585	KlSTE5 upstream sequence-KlSTE5 downstream sequence	PMD18-T	Providing donor sequence for the deletion of KlSTE5
LHZ586	KlSTE5 upstream sequence-KmSTE5 CDS-KlSTE5 downstream sequence	LHZ584	Providing donor sequence for the replacement of KlSTE5
LHZ587	KlSTE5 upstream sequence-ScSTE5 CDS-KlSTE5 downstream sequence	LHZ584	Providing donor sequence for the replacement of KlSTE5
LHZ588	KlSTE5 upstream sequence-KmSTE5 CDS except its Ste7 binding domain-Ste7 binding domain of KlSTE5-KlSTE5 downstream sequence	LHZ584	Providing donor sequence for the partial replacement of KlSTE5
LHZ589	gRNA-STF409F/STF409R	LHZ531	CRISPR plasmid for the replacement of Ste7 binding domain of KlSTE5
LHZ590	KlSTE5 upstream sequence-KlSTE5 CDS except its Ste7 binding domain-Ste7 binding domain of KmSTE5-KlSTE5 downstream sequence	LHZ584	Providing donor sequence for the partial replacement of KlSTE5
LHZ916	gRNA-STF614F/STF614R	LHZ531	CRISPR plasmid for the deleltion of 697-705 AA in KmSTE5
LHZ917	KmSTE5 upstream sequence-KmSTE5DS-KmSTE5 downstream sequence	LHZ555	Providing donor sequence for the deleltion of 697-705 AA in KmSTE5
LHZ918	KmSTE5 upstream sequence-ScSTE5DS-KmSTE5 downstream sequence	LHZ557	Providing donor sequence for the replacement of KmSTE5
LHZ919	KmSTE5 upstream sequence-KlSTE5-ES-KmSTE5 downstream sequence	LHZ556	Providing donor sequence for the replacement of KmSTE5
LHZ920	gRNA-STF619F/STF619R	LHZ531	CRISPR plasmid for the replacement of KmSTE5 in K.lactis
LHZ921	KlSTE5 upstream sequence-KlSTE5-ES-KlSTE5 downstream sequence	LHZ585	Providing donor sequence for the insertion of the negatively charged segment in KlSTE5
LHZ922	KlSTE5 upstream sequence-ScSTE5DS-KlSTE5 downstream sequence	LHZ587	Providing donor sequence for the replacement of KlSTE5
LHZ923	KlSTE5 upstream sequence-KmSTE5DS-KlSTE5 downstream sequence	LHZ586	Providing donor sequence for the replacement of KlSTE5
LHZ591	AD-KmSTE5	pGADT7	Yeast two-hybrid
LHZ592	AD-KlSTE5	pGADT7	Yeast two-hybrid
LHZ593	AD-ScSTE5	pGADT7	Yeast two-hybrid
LHZ594	AD-KmSTE5-KlBD. KmSTE5-KlBD contained KmSTE5 except its Ste7 binding domain+Ste7 binding domain of KlSte5	pGADT7	Yeast two-hybrid
LHZ595	AD-KlSTE5-KmBD.KlSTE5-KmBD contained KlSTE5 except its Ste7 binding domain+Ste7 binding domain of KmSte5	pGADT7	Yeast two-hybrid
LHZ929	AD-KmSTE5DS	pGADT7	Yeast two-hybrid
LHZ930	AD-KlSTE5-ES	pGADT7	Yeast two-hybrid
LHZ931	AD-ScSTE5DS	pGADT7	Yeast two-hybrid
LHZ597	BD-KmSTE7	pGBKT7	Yeast two-hybrid
LHZ600	BD-KlSTE7	pGBKT7	Yeast two-hybrid
LHZ603	BD-ScSTE7	pGBKT7	Yeast two-hybrid
