# Supplementary material for: Correlation Between Improved Mating Efficiency and Weakened Scaffold-Kinase Interaction in the Mating Pheromone Response Pathway Revealed by Interspecies Complementation
Source: Front Microbiol. 2022 Apr 14;13:865829. doi: 10.3389/fmicb.2022.865829 (PMC9048679; doi:10.3389/fmicb.2022.865829)
Supplement: Supplementary Table 2 — Primers used in this study. [file Table_2.xlsx]

## Sheet: Sheet1
Name	Sequence (5’-3’)	Description
STF21F	ATCAGAATCACGCAAAGGGACGT	Target sequence 1 on KmHMR locus
STF21R	AACACGTCCCTTTGCGTGATTCT	Target sequence 1 on KmHMR locus
STF22F	GATCGCCTTCAGAAGCTTAGTTCT	Target sequence 2 on KmHMR locus
STF22R	AAACAGAACTAAGCTTCTGAAGGC	Target sequence 2 on KmHMR locus
STF23F	GCCTAGAATTGATGGGGCATA	The forward primer to amplify the former part of the donor sequence for the deletion of KmHMR.
STF23R	TTCTTGGGCTATTTGATTTTTTCAC	The reverse primer to amplify the former part of the donor sequence for the deletion of KmHMR.
STF24F	ACTAGTGCTTAGTTCTCTTGTAGTACTGCGT	The forward primer to amplify the latter part of the donor sequence for the deletion of KmHMR.
STF24R	GCAGAGACTGGCACAAATCTCGGTT	The reverse primer to amplify the latter part of the donor sequence for the deletion of KmHMR.
STF29F	GATCACGTGAATAGTCTATTGGGAA	The forward primer to verify the hmrD transformants
STF29R	GTTACGCAAAACTTCCTCCCTTGGA	The reverse primer to verify the hmrD transformants
STF25F	ATCTCGATCATGCAGATCATATG	Target sequence 1 on KmHML locus
STF25R	AACCATATGATCTGCATGATCGA	Target sequence 1 on KmHML locus
STF26F	GATCATAGAACGTCGTTCGGTTGA	Target sequence 2 on KmHML locus
STF26R	AAACTCAACCGAACGACGTTCTAT	Target sequence 2 on KmHML locus
STF27F	GTTTCTACTGGTGACCGTGTTCAGA	The forward primer to amplify the former part of the donor sequence for the deletion of KmHML.
STF27R	GCATGATCGAAATTACTTTTCAAGT	The reverse primer to amplify the former part of the donor sequence for the deletion of KmHML.
STF28F	ACTAGTTGAGTTTGCGGAAGAGGAATATGAG	The forward primer to amplify the latter part of the donor sequence for the deletion of KmHML.
STF28R	GTGGCCTATATAATGGCATAATCAA	The reverse primer to amplify the latter part of the donor sequence for the deletion of KmHML.
STF30F	GAAGAAAGAGGATGGATCATACGCG	The forward primer to verify the hmlD transformants
STF30R	GATGCGGTGGCTCCTCGACAAACCT	The reverse primer to verify the hmlD transformants
STF15F	GATCTCTTAAACACTTTACCAGAT	Target sequence 1 on KmMATa locus, for Km mating type switching from MATa to MATa
STF15R	AAACATCTGGTAAAGTGTTTAAGA	Target sequence 1 on KmMATa locus, for Km mating type switching from MATa to MATa
STF20F	ATCTATTTAATAGGACCAGCTAT	Target sequence 2 on KmMATa locus, for Km mating type switching from MATa to MATa
STF20R	AACATAGCTGGTCCTATTAAATA	Target sequence 2 on KmMATa locus, for Km mating type switching from MATa to MATa
STF85F	ATCTGCATGTCTAGAGTTACAAA	Target sequence 1 on KlHMR locus
STF85R	AACTTTGTAACTCTAGACATGCA	Target sequence 1 on KlHMR locus
STF86F	GATCATGGATCAAACGAATACGAA	Target sequence 2 on KlHMR locus
STF86R	AAACTTCGTATTCGTTTGATCCAT	Target sequence 2 on KlHMR locus
STF87F	GTGCTCTTGAACTTTTTGTCTCTAA	The forward primer to amplify the former part of the donor sequence for the deletion of KlHMR.
STF87R	GCATGTCCGACTGTAAATTGATGTT	The reverse primer to amplify the former part of the donor sequence for the deletion of KlHMR.
STF88F	ACTAGTGATCCATGATATCACAGCATAAAAG	The forward primer to amplify the latter part of the donor sequence for the deletion of KlHMR.
STF88R	GTGATTAACATTACTTCTTTCGCGA	The reverse primer to amplify the latter part of the donor sequence for the deletion of KlHMR.
STF89F	TGTTATTATCTTATCCTCTCTGTGCTC	The forward primer to verify the hmrD transformants
STF89R	GGCTACTGAATGATGATCTCAGATT	The reverse primer to verify the hmrD transformants
STF90F	ATCGGAGAGTCTTCTGAATGTTC	Target sequence 1 on KlHML locus
STF90R	AACGAACATTCAGAAGACTCTCC	Target sequence 1 on KlHML locus
STF91F	AAACCACTGAACTTGCTTGGGCGC	Target sequence 2 on KlHML locus
STF91R	GATCGCGCCCAAGCAAGTTCAGTG	Target sequence 2 on KlHML locus
STF92F	GAGCAGTATTGTTGTTCACTGGAGT	The forward primer to amplify the former part of the donor sequence for the deletion of KlHML.
STF92R	CAATGACGTCGATCTGTTGGTCTGA	The reverse primer to amplify the former part of the donor sequence for the deletion of KlHML.
STF93F	ACTAGTGCGCATACAAAACCAAATGAAAATG	The forward primer to amplify the latter part of the donor sequence for the deletion of KlHML.
STF93R	GTATTGATGTAACTGGATGCCATTC	The reverse primer to amplify the latter part of the donor sequence for the deletion of KlHML.
STF94F	CGCAAACCACAAATAAATATAGTGT	The forward primer to verify the hmlD transformants
STF94R	GAGATACCACTAAATCCCTTCTATCAT	The reverse primer to verify the hmlD transformants
STF96F	ATCGAAGTATAAGAAAGTTGTAT	Target sequence 1 on KlMATa locus, for Kl mating type switching from MATa to MATa
STF96R	AACATACAACTTTCTTATACTTC	Target sequence 1 on KlMATa locus, for Kl mating type switching from MATa to MATa
STF97F	GATCTGGTGGTGTCGGAGGTTGTT	Target sequence 2 on KlMATa locus, for Kl mating type switching from MATa to MATa
STF97R	AAACAACAACCTCCGACACCACCA	Target sequence 2 on KlMATa locus, for Kl mating type switching from MATa to MATa
STF39F	ATCGACATGCTCGTCAAGATCTG	Target sequence for the deletion of KmTRP1.
STF39R	AACCAGATCTTGACGAGCATGTC	Target sequence for the deletion of KmTRP1.
STF40F	GACCGATTTGAGATTCCAATCTTCT	The forward primer to amplify the donor sequence for the deletion of KmTRP1.
STF40R	GAACGACATTGAGGATGTCGAGAAG	The reverse primer to amplify the donor sequence for the deletion of KmTRP1.
STF41F	GAATAACAACTGCCTTAGTCTAGTCCACAGACTAAG TAAGTAGAGCATTGGTTAATGAATACA	Primer to remove KmTRP1 CDS from T-KmTRP1
STF41R	TGTATTCATTAACCAATGCTCTACTTACTTA GTCTGTGGACTAGACTAAGGCAGTTGTTATTC	Pair with STF41F
STF42F	GCCCAAGACTTCAAGACCGATTTGA	The forward primer to verify the trp- transformants
STF42R	GATCGACATCAACGATCCATTGGCC	The reverse primer to verify the trp- transformants
STF43F	ATCAGACAATGACATACCCAGAA	Target sequence for the deletion of KmHIS3.
STF43R	AACTTCTGGGTATGTCATTGTCT	Target sequence for the deletion of KmHIS3.
STF44F	GAAGTTCCTTCCAAATGTTACTTTC	The forward primer to amplify the donor sequence for the deletion of KmHIS3.
STF44R	GCCATTTGTAATCGAAGATCCTAAG	The reverse primer to amplify the donor sequence for the deletion of KmHIS3.
STF45F	GTCTTCAAATAAGGACTTTGATACCGAGACA CTGGCTACTCCATACAAGGCGGTATAAATAA	Primer to remove KmHIS3 CDS from T-KmHIS3
STF45R	TTATTTATACCGCCTTGTATGGAGTAGCCAG TGTCTCGGTATCAAAGTCCTTATTTGAAGAC	Pair with STF45F
STF46F	TAAACCACTCGTCCTTATCCATGCC	The forward primer to verify the his- transformants
STF46R	GACATGGGTGATTTCGTTAGACAAC	The reverse primer to verify the his- transformants
STF76F	TCAGGTATATGATTTTGTGGACA	Target sequence for KlURA3 deletion
STF76R	AACTGTCCACAAAATCATATACC	Target sequence for KlURA3 deletion
STF77F	GCGACAAGAAGAGATAGACCATGGA	The forward primer to amplify the donor sequence for the deletion of KlURA3.
STF77R	GTAAGCTTAGCGGATGTGAAGTCGT	The reverse primer to amplify the donor sequence for the deletion of KlURA3.
STF78F	GTCAATACACTCCCGTCAATTAGTTGCACC TTATACAGGAAACTTAATAGAACAAATCACA	Primer to remove KlURA3 CDS from T-KlURA3
STF78R	TGTGATTTGTTCTATTAAGTTTCCTGTATAA GGTGCAACTAATTGACGGGAGTGTATTGAC	Pair with STF78F
STF79F	GCGAATTGGCTACTAATGGCGGTAA	The forward primer to verify the ura- transformants
STF79R	GACCCACACGTTCACTGTGTTTCAA	The reverse primer to verify the ura- transformants
STF100F	ATCATCACAGTAGATTTCGCAAG	Target sequence for the deletion of KlTRP1.
STF100R	AACCTTGCGAAATCTACTGTGAT	Target sequence for the deletion of KlTRP1.
STF101F	GATTCCAATCTTCTGCGATCGGTGC	The forward primer to amplify the donor sequence for the deletion of KlTRP1.
STF101R	GTCAAGGTTCTTGGTGTTATGGCAT	The reverse primer to amplify the donor sequence for the deletion of KlTRP1.
STF102F	GCTACCCTCTTGCGAAATCTACTGTG AGGAAAAAACGTATCTTTCTTCAATTACAC	Primer to remove KlTRP1 CDS from T-KlTRP1
STF102R	GTGTAATTGAAGAAAGATACGTTTTTTCCT CACAGTAGATTTCGCAAGAGGGTAGC	Pair with STF102F
STF103F	GAAACTCTGGGAATGAGAACAGGAC	The forward primer to verify the trp- transformants
STF103R	CATCACGGTTACATTCACAACTACG	The reverse primer to verify the trp- transformants
STF104F	ATCTCAACCAAAAATGACTTATC	Target sequence for the deletion of KlHIS3.
STF104R	AACGATAAGTCATTTTTGGTTGA	Target sequence for the deletion of KlHIS3.
STF105F	AGGCACTTTGACCGCAGAACGAATC	The forward primer to amplify the donor sequence for the deletion of KlHIS3.
STF105R	TGCTCTACAATACAACATGGGTGAT	The reverse primer to amplify the donor sequence for the deletion of KlHIS3.
STF106F	TCCTCGAGAAAGAACTGTCAACCAAAA AATTCCTTTTCAAGAAAGGAGTGGACTC	Primer to remove KlHIS3 CDS from T-KlHIS3
STF106R	GAGTCCACTCCTTTCTTGAAAAGGAATT TTTTGGTTGACAGTTCTTTCTCGAGGA	Pair with STF106F
STF107F	CAGGAGGCTGGAGTGGTTTACATTC	The forward primer to verify the his- transformants
STF107R	GCAGTCGCTGTTGGTGGTTTCATC	The reverse primer to verify the his- transformants
STF52F	ATCTTGAAGTTCCGTTCGTTAAG	Target sequence 1 for gene editing of KmSTE11.
STF52R	AACCTTAACGAACGGAACTTCAA	Target sequence 1 for gene editing of KmSTE11.
STF53F	GATCATGGTTGAATACTGTACTAT	Target sequence 2 for gene editing of KmSTE11.
STF53R	AAACATAGTACAGTATTCAACCAT	Target sequence 2 for gene editing of KmSTE11.
STF54F	GTCGATGTCCTCCATTCTGTACCAG	The forward primer to amplify the donor sequence for gene editing of KmSTE11.
STF54R	GCACTCTCCAACACTTAGGACAAAT	The reverse primer to amplify the donor sequence for gene editing of KmSTE11.
STF72F	TATTTTTTTTTGTTGGTGAATAGCTAATAA GAGTTCATTAAAATTAATATCACGTGACTAA	Primer to remove KmSTE11 CDS from T-KmSTE11
STF72R	TTAGTCACGTGATATTAATTTTAATGAACTC TTATTAGCTATTCACCAACAAAAAAAAATA	Pair with STF72F
STF81F	GAGTTCATTAAAATTAATATCACGT	The forward primer to amplify T-vector+ homologous arms
STF81R	TTATTAGCTATTCACCAACAAAAAA	The reverse primer to amplify T-vector+ homologous arms
STF55F	GTCTATTTTTTTTTGTTGGTGAATAGCTAATAA ATGAGCAGTGACGTGTCAAGCCCCA	The forward primer to amplify KlSTE11 CDS, including homologous sequence to ligate with amplification product of STF81F/STF81R
STF55R	TTTAGTCACGTGATATTAATTTTAATGAACTC TTATAGTACCGTATTCAGCCAAGGC	The reverse primer to amplify KlSTE11 CDS, including homologous sequence to ligate with amplification product of STF81F/STF81R
STF180F	TGTTGGTGAATAGCTAATAA ATGGAACAGACACAAACAGCAGAGG	The forward primer to amplify ScSTE11 CDS, including homologous sequence to ligate with amplification product of STF81F/STF81R
STF180R	ATATTAATTTTAATGAACTC TCAAATTATGTGTGCATCCAGCCAT	The reverse primer to amplify ScSTE11 CDS, including homologous sequence to ligate with amplification product of STF81F/STF81R
STF56F	GATGATGCTTAGGAGTCTCGACTGT	The forward primer to verify KmSTE11 mutant transformants
STF56R	GACGAATGAGTGGCTTCCTTTGTAA	The reverse primer to verify ste11D::KlSTE11 transformants
CSC11R	GTGACAAGGTTGCACTGAATAAAGC	The reverse primer to verify ste11D::ScSTE11 transformants
STF57F	TCACACTTCGACGGCCATTGCAG	Target sequence for gene editing of KmSTE7.
STF57R	AACCTGCAATGGCCGTCGAAGTG	Target sequence for gene editing of KmSTE7.
KMC07F	GTGAGCCTGAAGTAAAGGTGTTGCG	The forward primer to amplify the donor sequence for gene editing of KmSTE7.
STF83R	GATTGTGTACCATGTCAAATAATGG	The reverse primer to amplify the donor sequence for gene editing of KmSTE7.
STF73F	GTTAACCTAACGCCCAGCCCTCCACTGCA AAATCGAAAAAAAGACAATTTCTCTTCTATT	Primer to remove KmSTE7 CDS from T-KmSTE7
STF73R	AATAGAAGAGAAATTGTCTTTTTTTCGATTT TGCAGTGGAGGGCTGGGCGTTAGGTTAAC	Pair with STF73F
STF99F	AAATCGAAAAAAAGACAATTTCTCT	The forward primer to amplify T-vector+ homologous arms
STF99R	TGCAGTGGAGGGCTGGGCGTTAG	The reverse primer to amplify T-vector+ homologous arms
STF60F	TTGTTAACCTAACGCCCAGCCCTCCACTGCA ATGATTACACGTACCCAAAACGGCT	The forward primer to amplify KlSTE7 CDS, including homologous sequence to ligate with amplification product of STF99F/STF99R
STF60R	GGAGAATAGAAGAGAAATTGTCTTTTTTTCGATTT TCATCGCCTTGTACTCGAAGACCTT	The reverse primer to amplify KlSTE7 CDS, including homologous sequence to ligate with amplification product of STF99F/STF99R
STF182F	CGCCCAGCCCTCCACTGCA ATGTTTCAACGAAAGACTTTACAGAG	The forward primer to amplify ScSTE7 CDS, including homologous sequence to ligate with amplification product of STF99F/STF99R
STF182R	GAAATTGTCTTTTTTTCGATTT TCAATGGGTTGATCTTTCCGATTG	The reverse primer to amplify ScSTE7 CDS, including homologous sequence to ligate with amplification product of STF99F/STF99R
KMC07R	CAGTTTCACGGACGTTCCATAGGCC	The reverse primer to verify KmSTE7 mutant transformants
STF61F	GACACACCAGAAGGGATTCTTGATC	The forward primer to verify ste7D::KlSTE7 transformants
CSC07F	CCCAAAGACCGTATCTATTCCAAGG	The forward primer to verify ste7D::ScSTE7 transformants
STF62F	TCAAGAGAGACCCAACGGCCATG	Target sequence for gene editing of KmFUS3.
STF62R	AACCATGGCCGTTGGGTCTCTCT	Target sequence for gene editing of KmFUS3.
STF64F	GTTCAGCCCAGTTAAGTTCGGGTCG	The forward primer to amplify the donor sequence for gene editing of KmFUS3.
STF64R	GCAGGGATTAAAGGAGGAAGAGACA	The reverse primer to amplify the donor sequence for gene editing of KmFUS3.
STF74F	GTTGTGAGTAGAGAGACCCAACGGCCA CACTGACTCTATCTATCTCTTTATCATACTCTT	Primer to remove KmFUS3 CDS from T-KmFUS3.
STF74R	AAGAGTATGATAAAGAGATAGATAGAGTCAGTG TGGCCGTTGGGTCTCTCTACTCACAAC	Pair with STF74F
STF98F	CACTGACTCTATCTATCTCTTTATCATACTC	The forward primer to amplify T-vector+ homologous arms
STF98R	TGGCCGTTGGGTCTCTCTAC	The reverse primer to amplify T-vector+ homologous arms
STF65F	GAGGTGGTTGTGAGTAGAGAGACCCAACGGCCA ATGGGCAAGAGGATAGTATTTAACA	The forward primer to amplify KlFUS3 CDS, including homologous sequence to ligate with amplification product of STF98F/STF98R
STF65R	GAGAAAGAGTATGATAAAGAGATAGATAGAGTCAGTG TCATGACACGATTTCGTTCCATAAC	The reverse primer to amplify KlFUS3 CDS, including homologous sequence to ligate with amplification product of STF98F/STF98R
STF181F	GTGAGTAGAGAGACCCAACGGCCATGCCAAAGAGAATTGTATACAATATATC	The forward primer to amplify ScFUS3 CDS, including homologous sequence to ligate with amplification product of STF98F/STF98R
STF181R	GAGAAAGAGTATGATAAAGAGATAGATAGAGTCAGTGCTAACTAAATATTTCGTTCCAAATGAG	The reverse primer to amplify ScFUS3 CDS, including homologous sequence to ligate with amplification product of STF98F/STF98R
STF66F	GCGCCACTATCTCAGTACTAATCTT	The forward primer to verify KmFUS3 mutant transformants
STF66R	GCAGTTGCTGTTTAACAACAAATTA	The reverse primer to verify fus3D::KlFUS3 transformants
CSC03R	GGAACATCTTCTCCAGTGGCG	The reverse primer to verify fus3D::ScFUS3 transformants
STF67F	TCATGGTCCCAATATGAACTCCC	Target sequence for gene editing of KmSTE5.
STF67R	AACGGGAGTTCATATTGGGACCA	Target sequence for gene editing of KmSTE5.
STF69F	GACTATTCACACTCAATACTCGCGC	The forward primer to amplify the donor sequence for gene editing of KmSTE5.
STF69R	TCAGAAATCTCGGAAGCATTCTGTG	The reverse primer to amplify the donor sequence for gene editing of KmSTE5.
STF75F	GGGGATTTGCAGTTAATTGTTTGGTCCCAAT GCATCTTGGTTCTCTCTAGTTCATCATATAG	Primer to remove KmSTE5 CDS from T-KmSTE5
STF75R	CTATATGATGAACTAGAGAGAACCAAGATGC ATTGGGACCAAACAATTAACTGCAAATCCCC	Pair with STF75F
STF82F	GCATCTTGGTTCTCTCTAGTTCATC	The forward primer to amplify T-vector+ homologous arms
STF82R	ATTGGGACCAAACAATTAACTGCAA	The reverse primer to amplify T-vector+ homologous arms
STF70F	GCTTGGGGATTTGCAGTTAATTGTTTGGTCCCAAT ATGTCTAGAGGTAATACATCATCAATGA	The forward primer to amplify KlSTE5 CDS, including homologous sequence to ligate with amplification product of STF82F/STF82R
STF70R	GTCAAACTATATGATGAACTAGAGAGAACCAAGATGC TTATAAATAGTCGTACATATGATTTGATTGC	The reverse primer to amplify KlSTE5 CDS, including homologous sequence to ligate with amplification product of STF82F/STF82R
STF183F	GTTAATTGTTTGGTCCCAAT ATGATGGAAACTCCTACAGACAATATAG	The forward primer to amplify ScSTE5 CDS, including homologous sequence to ligate with amplification product of STF82F/STF82R
STF183R	ACTAGAGAGAACCAAGATGC CTATATATAATCCATATGGAGGGGAC	The reverse primer to amplify ScSTE5 CDS, including homologous sequence to ligate with amplification product of STF82F/STF82R
STF71F	GCCTCTCAGCCTGATCTCATATATG	The forward primer to verify KmSTE5 mutant transformants
STF71R	TGACACATATGGTTACACTCCAAAG	The reverse primer to verify ste5D::KlSTE5transformants
CSC05R	TAATCAGTGGAAACCGTAGAAGG	The reverse primer to verify ste5D::ScSTE5 transformants
STF408F	TCAGAATTCTGATAACGAGCGTC	Target sequence in the C-terminal region of KmSTE5, to replace the STE7 binding domain
STF408R	AACGACGCTCGTTATCAGAATTC	Target sequence in the C-terminal region of KmSTE5, to replace the STE7 binding domain
STF400F	ATGTTGGGAAACGACATGTT AATGAATTAAAAATAAAAGTAGGCTTTC	The forward primer to amplify the Ste7 binding domain of KlSTE5, pair with STF70R
STF401R	AACATGTCGTTTCCCAACATTTG	The reverse primer to amplify T-vector + KmSTE5 except its Ste7 binding domain + homologous arms, PCR product of STF82F/STF401R was ligated with PCR product of STF400F/STF70R to construct donor sequence
STF411F	CTATCGTAACTGCAGGTCCCAGAG	The forward primer to verify ste5D::KmSTE5-KlBD
STF411R	CCGGTCTTCAATAGATTCACTAATACC	The reverse primer to verify ste5D::KmSTE5-KlBD
STF402R	GAATCCAACCTTGATCTTCAGCTCATT TGGATGCCGTTTGCCTGC	The reverse primer to amplify KlSTE5 except its Ste7 binding domain, pair with STF70F
STF403F	AATGAGCTGAAGATCAAGGTTGGATTC	The forward primer to amplify T-vector+Ste7 binding domain of KmSTE5 + homologous arms, pair with STF82R, to ligate with the amplification product of STF70F/STF402R to construct donor sequence
STF116F	TCACCTTTCGTTGAGAAATTTCT	Target sequence for gene editing of KlSTE11.
STF116R	AACAGAAATTTCTCAACGAAAGG	Target sequence for gene editing of KlSTE11.
STF118F	GCCTTTCCCCTGTTTTCAGTTGTTA	The forward primer to amplify the donor sequence for gene editing of KlSTE11.
STF118R	GGATTGTGGCAGGTTCTTTTCTCAG	The reverse primer to amplify the donor sequence for gene editing of KlSTE11.
TLS11F	GCCGTTTTCAGTATAGAAGTATTGTTAC	The forward primer to amplify T-vector+ homologous arms
TLS11R	TTCTTAAGATCTTAAAAACTAAGGTAAGC	The reverse primer to amplify T-vector+ homologous arms
STF121F	GCTTACCTTAGTTTTTAAGATCTTAAGAA ATGAGCAGCAGTGTTAGTACTTCAA	The forward primer to amplify KmSTE11 CDS, including homologous sequence to ligate with amplification product of TLS11F/TLS11R
STF121R	AGTAACAATACTTCTATACTGAAAACGGC CTATAGTACAGTATTCAACCATGGATCT	The reverse primer to amplify KmSTE11 CDS, including homologous sequence to ligate with amplification product of TLS11F/TLS11R
STF176F	GTTTTTAAGATCTTAAGAA ATGGAACAGACACAAACAGCAGAGG	The forward primer to amplify ScSTE11 CDS, including homologous sequence to ligate with amplification product of TLS11F/TLS11R
STF176R	CTTCTATACTGAAAACGGC TCAAATTATGTGTGCATCCAGCCAT	The reverse primer to amplify ScSTE11 CDS, including homologous sequence to ligate with amplification product of TLS11F/TLS11R
STF119F	TGCCTTACTGGAACATATAATCGAG	The forward primer to verify KlSTE11 mutant transformants
STF122R	GAAGCAGTTCGTCCACCACTTGAT	The reverse primer to verify ste11D::KmSTE11 transformants
STF129F	TCAATGATTACACGTACCCAAAA	Target sequence for gene editing of KlSTE7.
STF129R	AACTTTTGGGTACGTGTAATCAT	Target sequence for gene editing of KlSTE7.
STF131F	GAAGAAGAAAGAGACGATTACTGAG	The forward primer to amplify the donor sequence for gene editing of KlSTE7.
STF131R	TAGAGGAACGGAAGGATGGTTATGG	The reverse primer to amplify the donor sequence for gene editing of KlSTE7.
STF163F	AATAAATTAAGAAATTGCACTATATTAG	The forward primer to amplify T-vector+ homologous arms
STF163R	ATGCTTTTAAGTCAATCTGACCTC	The reverse primer to amplify T-vector+ homologous arms
STF134F	GAACATTGAGGTCAGATTGACTTAAAAGCAT ATGGCCGTCGAAGTGTTAAGC	The forward primer to amplify KmSTE7 CDS, including homologous sequence to ligate with amplification product of STF163F/STF163R
STF134R	ATCCTAATATAGTGCAATTTCTTAATTTATT TTATCTTCTAACGGATCCAGAGGAC	The reverse primer to amplify KmSTE7 CDS, including homologous sequence to ligate with amplification product of STF163F/STF163R
STF178F	CAGATTGACTTAAAAGCAT ATGTTTCAACGAAAGACTTTACAGAG	The forward primer to amplify ScSTE7 CDS, including homologous sequence to ligate with amplification product of STF163F/STF163R
STF178R	GTGCAATTTCTTAATTTATT TCAATGGGTTGATCTTTCCGATTG	The reverse primer to amplify ScSTE7 CDS, including homologous sequence to ligate with amplification product of STF163F/STF163R
STF133F	GTAGCGATAAGGTACGATGCAGTGC	The forward primer to verify KlSTE7 mutant transformants
STF135R	GCACCCATAGCCATGGGCATC	The reverse primer to verify ste7D::KmSTE7 transformants
STF124F	TCAAGAGATAGATAGTGTGACAA	Target sequence for gene editing of KlFUS3.
STF124R	AACTTGTCACACTATCTATCTCT	Target sequence for gene editing of KlFUS3.
STF126F	GCGATTTAGTGAGAAACAAGAAGAC	The forward primer to amplify the donor sequence for gene editing of KlFUS3.
STF126R	GTTCACAGATTTCCTAGTGCGTGTA	The reverse primer to amplify the donor sequence for gene editing of KlFUS3.
STF161F	GACACACCATCCAAAAACAAAC	The forward primer to amplify T-vector+ homologous arms
STF161R	TGTCACACTATCTATCTCTGGTTCTC	The reverse primer to amplify T-vector+ homologous arms
STF128F	TCCAGAGAACCAGAGATAGATAGTGTGACA ATGGGGAAAAGAATCGTTTTCAACA	The forward primer to amplify KmFUS3 CDS, including homologous sequence to ligate with amplification product of STF161F/STF161R
STF128R	GTCATTCGTTTGTTTTTGGATGGTGTGTC TTATGAAACGATTTCGTTCCAGAGG	The reverse primer to amplify KmFUS3 CDS, including homologous sequence to ligate with amplification product of STF161F/STF161R
STF177F	GAGATAGATAGTGTGACA ATGCCAAAGAGAATTGTATACAATATATC	The forward primer to amplify ScFUS3 CDS, including homologous sequence to ligate with amplification product of STF161F/STF161R
STF177R	GTTTTTGGATGGTGTGTC CTAACTAAATATTTCGTTCCAAATGAG	The reverse primer to amplify ScFUS3 CDS, including homologous sequence to ligate with amplification product of STF161F/STF161R
STF127F	GCTAACTACCGCTAAGACCAAAATT	The forward primer to verify KlFUS3 mutant transformants
STF162R	GTCAGGCGTCACCTCCTCCAC	The reverse primer to verify fus3D::KmFUS3 transformants
STF136F	TCAACTTTGCTAGAAATGTCTAG	Target sequence for gene editing of KlSTE5.
STF136R	AACCTAGACATTTCTAGCAAAGT	Target sequence for gene editing of KlSTE5.
STF138F	GAGTCACTGCAGGACCCTACTCATC	The forward primer to amplify the donor sequence for gene editing of KlSTE5.
STF138R	TGAACAGGAACTCTTGGACCGAGAC	The reverse primer to amplify the donor sequence for gene editing of KlSTE5.
STF164F	CATTTTCACTCTCTCTAATTCATC	The forward primer to amplify T-vector+ homologous arms
STF164R	TTCTAGCAAAGTAATAGTTAATATGC	The reverse primer to amplify T-vector+ homologous arms
STF141F	CTAGAGCATATTAACTATTACTTTGCTAGAA ATGAACTCCCAGGAGATTCTTTTCC	The forward primer to amplify KmSTE5 CDS, including homologous sequence to ligate with amplification product of STF164F/STF164R
STF141R	AATATATGATGAATTAGAGAGAGTGAAAATG CTATAAATAATCGTAAATAATGGAATG	The reverse primer to amplify KmSTE5 CDS, including homologous sequence to ligate with amplification product of STF164F/STF164R
STF179F	CTATTACTTTGCTAGAA ATGATGGAAACTCCTACAGACAATATAG	The forward primer to amplify ScSTE5 CDS, including homologous sequence to ligate with amplification product of STF164F/STF164R
STF179R	ATTAGAGAGAGTGAAAATG CTATATATAATCCATATGGAGGGGAC	The reverse primer to amplify ScSTE5 CDS, including homologous sequence to ligate with amplification product of STF164F/STF164R
STF140F	CCTTGTCCATCATTGAATCATCTACTC	The forward primer to verify KlSTE5 mutant transformants
STF142R	GAACATTCCCATGGCCGCTACC	The reverse primer to verify ste5D::KmSTE5 transformants
STF409F	TCAAATGAATTAAAAATAAAAGT	Target sequence in the C-terminal region of KlSTE5, to replace the STE7 binding domain
STF409R	AACACTTTTATTTTTAATTCATT	Target sequence in the C-terminal region of KlSTE5, to replace the STE7 binding domain
STF404F	ATGCAGGCAAACGGCATCCA AATGAGCTGAAGATCAAGGTTGGATTC	The forward primer to amplify the Ste7 binding domain of KmSTE5, pair with STF141R
STF405R	TGGATGCCGTTTGCCTGC	The reverse primer to amplify T-vector + KlSTE5 except its Ste7 binding domain + homologous arms, PCR product of STF164F/STF405R was ligated with the PCR product of STF404F/STF141R to construct donor sequence.
STF412R	GCTCATGCTTTGTCGCGTCCTATAATAC	The reverse primer to verify ste5D::KlSTE5-KmBD, paired with STF403F
STF406R	GAAAGCCTACTTTTATTTTTAATTCATT AACATGTCGTTTCCCAACATTTG	The reverse primer to amplify KmSTE5 except its Ste7 binding domain, pair with STF141F
STF407F	AATGAATTAAAAATAAAAGTAGGCTTTC	The forward primer to amplify T-vector+Ste7 binding domain of KlSTE5 + homologous arms, PCR product of STF407F/STF164R was ligated with the PCR product of STF141F/STF406R to construct donor sequence.
STF602F	CTTCACCAAGATTACCCAAAGACCG	The forward primer to verify the mRNA level of ScSTE7
STF602R	CATGAATCGATGACCTTTCCCTTTC	The reverse primer to verify the mRNA level of ScSTE7
STF604F	TGCTACCGCAAATATGGTGAATGACAG	The forward primer to verify the mRNA level of ScSTE5
STF604R	GAGCTGGCTGTACTGAAGAAGCGAC	The reverse primer to verify the mRNA level of ScSTE5
STF606F	GCATTAAGGAGGAGAGAGGACGATC	The forward primer to verify the mRNA level of KlSTE7
STF606R	GCACCAATGCCTGAATTCTTTTGC	The reverse primer to verify the mRNA level of KlSTE7
STF608F	GCAGGCAAACGGCATCCAAATGAAT	The forward primer to verify the mRNA level of KlSTE5
STF608R	CGTTCCAGTCCTGAATTTCAACGAG	The reverse primer to verify the mRNA level of KlSTE5
STF610F	GGGAAGATCCTCTTTGAAGGAACTC	The forward primer to verify the mRNA level of KmSTE7
STF610R	GACTTTCTTACACCAATGCCTGAAC	The reverse primer to verify the mRNA level of KmSTE7
STF612F	CGATGAAGGGGATAGCGATACTAGC	The forward primer to verify the mRNA level of KmSTE5
STF612F-2	GATTGGAATGAGCTACTAGAAGCAGTATC	The forward primer to verify the mRNA level of KmSTE5DS
STF612R	GTCGGTGAAGGAGGTCGTACCAGAC	The reverse primer to verify the mRNA level of KmSTE5
STF614F	TCAATGACGATGATGACGATGAA	Target sequence in the negatively charged segment of KmSTE5, to delete the negatively charged segment
STF614R	AACTTCATCGTCATCATCGTCAT	Target sequence in the negatively charged segment of KmSTE5, to delete the negatively charged segment
STF615F	CATCAACTTTGATGACGATGATGAC ACTAGCGACTCTTTTAGTGTCGGCT	Primer to remove the negatively charged segment from T-KmSTE5.
STF615R	AGCCGACACTAAAAGAGTCGCTAGT GTCATCATCGTCATCAAAGTTGATG	Primer to remove the negatively charged segment from T-KmSTE5.
STF617F	CGGTCTAAGTTTTGATGAACATGATGAC AGTTCAGGATCACTGTCGGATGCTG	Primer to remove the negatively charged segment from T-ScSTE5.
STF617R	CAGCATCCGACAGTGATCCTGAACT GTCATCATGTTCATCAAAACTTAGACCG	Primer to remove the negatively charged segment from T-ScSTE5.
STF619F	TCATGGGCTGAAATAAGTGACGC	Target sequence in the CDS of KmSTE5, to replace the KmSTE5 ORF in ATCC8585 ste5D::KmSTE5 with KlSTE5-ES
STF619R	AACGCGTCACTTATTTCAGCCCA	Target sequence in the CDS of KmSTE5, to replace the KmSTE5 ORF in ATCC8585 ste5D::KmSTE5 with KlSTE5-ES
STF620F	CACTACT CCCTTCATCGTCATCATC ATCTAAATCATCATCAAAGCTCAAATTAAAACTATAGG	Primer to add the negatively charged segment into T-KlSTE5.
STF620R	AGAT GATGATGACGATGAAGGG AGTAGTGACTGTGTCAGTACCTCCTCTAGTG	Primer to add the negatively charged segment into T-KlSTE5.
STF187F	CATATGGCCATGGAGGCC ATGATGGAAACTCCTACAGACAATATAG	The forward primer to amplify ScSTE5, including homologous sequence to ligate with linearized pGADT7
STF187R	ATGCCCACCCGGGTGGAA CTATATATAATCCATATGGAGGGGAC	The reverse primer to amplify ScSTE5, including homologous sequence to ligate with linearized pGADT7
STF191F	CATATGGCCATGGAGGCC ATGTCTAGAGGTAATACATCATCAATGA	The forward primer to amplify KlSTE5, including homologous sequence to ligate with linearized pGADT7
STF191R	ATGCCCACCCGGGTGGAA TTATAAATAGTCGTACATATGATTTGATTGC	The reverse primer to amplify KlSTE5, including homologous sequence to ligate with linearized pGADT7
STF195F	CATATGGCCATGGAGGCC ATGAACTCCCAGGAGATTCTTTTCC	The forward primer to amplify KmSTE5, including homologous sequence to ligate with linearized pGADT7
STF195R	ATGCCCACCCGGGTGGAA CTATAAATAATCGTAAATAATGGAATG	The reverse primer to amplify KmSTE5, including homologous sequence to ligate with linearized pGADT7
STF197F	CATATGGCCATGGAGGCC ATGTTTCAACGAAAGACTTTACAGAG	The forward primer to amplify ScSTE7, including homologous sequence to ligate with linearized pGBKT7
STF197R-B	TCGACGGATCCCCGGGAA TCAATGGGTTGATCTTTCCGATTG	The reverse primer to amplify ScSTE7, including homologous sequence to ligate with linearized pGBKT7
STF189F	CATATGGCCATGGAGGCC ATGATTACACGTACCCAAAACGGCT	The forward primer to amplify KlSTE7, including homologous sequence to ligate with linearized pGBKT7
STF189R-B	TCGACGGATCCCCGGGAA TCATCGCCTTGTACTCGAAGACCTT	The reverse primer to amplify KlSTE7, including homologous sequence to ligate with linearized pGBKT7
STF193F	CATATGGCCATGGAGGCC ATGGCCGTCGAAGTGTTAAGC	The forward primer to amplify KmSTE7, including homologous sequence to ligate with linearized pGBKT7
STF193R-B	TCGACGGATCCCCGGGAA TTATCTTCTAACGGATCCAGAGGAC	The reverse primer to amplify KmSTE7, including homologous sequence to ligate with linearized pGBKT7
The red letters indicated the cohesive ends needed for ligation with CRISPR/Cas9 plasmids;
